# Supplementary material for: Design, Synthesis, and Computational Evaluation of 3,4-Dihydroquinolin-2(1H)-One Analogues as Potential VEGFR2 Inhibitors in Glioblastoma Multiforme
Source: Pharmaceuticals (Basel). 2025 Feb 8;18(2):233. doi: 10.3390/ph18020233 (PMC11859309; doi:10.3390/ph18020233)
Supplement: Supplementary file 1 [file pharmaceuticals-18-00233-s001.zip]

Archive with 1 entries (1 files):
- pharmaceuticals-3414884-supplementary.pdf
